# Supplementary material for: MAP3Kinase-dependent SnRK2-kinase activation is required for abscisic acid signal transduction and rapid osmotic stress response
Source: Nat Commun. 2020 Jan 2;11:12. doi: 10.1038/s41467-019-13875-y (PMC6940395; doi:10.1038/s41467-019-13875-y)
Supplement: Supplementary file 4 — Source Data [file 41467_2019_13875_MOESM4_ESM.xlsx]

## Sheet: Fig1b,e
Fig 1b
EtOH	Plate1	Plate2	Plate3	Plate4	Average	SD
amiR-HsMYO	98.4375	96.875	95.3125	100	97.6562	2.01718
amiR-ax1117	96.875	100	98.4375	100	98.8281	1.49598
ABA	Plate1	Plate2	Plate3	Plate4	Average	SD
amiR-HsMYO	0	4.6875	1.5625	1.5625	1.95312	1.9661
amiR-ax1117	45.3125	48.4375	57.8125	60.9375	53.125	7.43899
Fig 1e
	Gel1	Gel2	Gel3	Average	SE
WT,cont	0.113119	0.316353	0.31504	0.248171	0.0675268
WT,ABA	1	1	1	1	0
m3k,Cont	0.0932016	0.192953	0.116236	0.13413	0.0301538
m3k,ABA	0.547885	0.325675	0.340486	0.404682	0.071729

## Sheet: Fig 3a
Fig 3a
	OST1_comp2						S171A_comp2
(min)	Leaf1	Leaf2	Leaf3	Leaf4		(min)	Leaf1	Leaf2	Leaf3	Leaf4
-10	0.13141	0.121973	0.155045	0.110381		-10	0.183911	0.198367	0.17308	0.169696
-9.5	0.130049	0.122264	0.155238	0.11061		-9.5	0.184361	0.197765	0.172005	0.169967
-9	0.129931	0.122073	0.15473	0.110998		-9	0.18426	0.19756	0.173427	0.174129
-8.5	0.13012	0.121794	0.154701	0.111189		-8.5	0.184536	0.197714	0.173332	0.170064
-8	0.128979	0.120993	0.154982	0.111648		-8	0.18369	0.19706	0.172372	0.169221
-7.5	0.129662	0.120787	0.155972	0.111393		-7.5	0.183775	0.195729	0.17317	0.168654
-7	0.129953	0.121431	0.156068	0.11229		-7	0.169137	0.196439	0.16835	0.17461
-6.5	0.128616	0.121672	0.156712	0.111862		-6.5	0.187215	0.196236	0.171545	0.170743
-6	0.128871	0.121869	0.15762	0.111869		-6	0.184289	0.197215	0.171859	0.170305
-5.5	0.128828	0.120982	0.138518	0.112426		-5.5	0.183482	0.19967	0.171432	0.169684
-5	0.128519	0.120903	0.15413	0.112811		-5	0.18295	0.197196	0.172428	0.169494
-4.5	0.128301	0.121038	0.155371	0.112466		-4.5	0.18256	0.196556	0.172421	0.168731
-4	0.128185	0.121502	0.15501	0.113177		-4	0.1828	0.196706	0.171324	0.168502
-3.5	0.128806	0.121396	0.156024	0.11292		-3.5	0.182673	0.195678	0.171196	0.168535
-3	0.128103	0.120912	0.154853	0.113252		-3	0.183363	0.196981	0.17161	0.168065
-2.5	0.127454	0.120442	0.155776	0.113088		-2.5	0.183095	0.195943	0.17078	0.170535
-2	0.128032	0.120984	0.15651	0.11387		-2	0.18311	0.195772	0.170789	0.169371
-1.5	0.127427	0.120656	0.155686	0.114112		-1.5	0.182371	0.195531	0.170742	0.169209
-1	0.126939	0.121445	0.156619	0.113961		-1	0.182388	0.196056	0.171196	0.180876
-0.5	0.127546	0.120873	0.156758	0.109941		-0.5	0.183559	0.195694	0.170916	0.173816
0	0.128264	0.121674	0.157135	0.114269		0	0.183769	0.196125	0.171792	0.17294
0.5	0.128211	0.121653	0.147234	0.116757		0.5	0.184532	0.197758	0.174552	0.17361
1	0.127178	0.121941	0.15233	0.116051		1	0.183034	0.199291	0.183009	0.172052
1.5	0.126669	0.121176	0.155974	0.116526		1.5	0.183928	0.197205	0.174107	0.172032
2	0.126356	0.120988	0.156271	0.116494		2	0.183882	0.196036	0.173589	0.172234
2.5	0.127042	0.12059	0.157544	0.116158		2.5	0.184061	0.195431	0.173369	0.171598
3	0.127474	0.119722	0.156694	0.116271		3	0.183993	0.195221	0.173324	0.171301
3.5	0.127912	0.119504	0.157372	0.116581		3.5	0.183577	0.1947	0.172739	0.170123
4	0.127364	0.118977	0.155889	0.117116		4	0.182803	0.193793	0.172548	0.170225
4.5	0.126825	0.118601	0.155026	0.117353		4.5	0.182934	0.193293	0.171688	0.170309
5	0.126439	0.117361	0.154405	0.117214		5	0.182755	0.193448	0.171828	0.169738
5.5	0.125305	0.115702	0.153737	0.104494		5.5	0.182728	0.19326	0.171127	0.170265
6	0.124375	0.121378	0.152354	0.118053		6	0.182622	0.192885	0.174512	0.17073
6.5	0.12273	0.114133	0.151235	0.12185		6.5	0.181464	0.192245	0.172942	0.170862
7	0.122041	0.112166	0.150301	0.118237		7	0.181275	0.192187	0.172559	0.169974
7.5	0.12062	0.108394	0.148272	0.113587		7.5	0.181559	0.191709	0.172647	0.170207
8	0.118389	0.104996	0.145581	0.114917		8	0.181031	0.191529	0.171706	0.169363
8.5	0.116968	0.103254	0.142919	0.115681		8.5	0.181142	0.192251	0.171488	0.169971
9	0.114752	0.100268	0.139545	0.108954		9	0.180537	0.19168	0.190875	0.17
9.5	0.112757	0.0974287	0.13781	0.111782		9.5	0.180268	0.191073	0.170534	0.169709
10	0.105605	0.0959877	0.135894	0.111201		10	0.180437	0.190915	0.171376	0.170163
10.5	0.106161	0.0937898	0.133371	0.110215		10.5	0.18054	0.19116	0.171632	0.170474
11	0.105301	0.086579	0.131371	0.10922		11	0.180625	0.191142	0.171872	0.170349
11.5	0.102381	0.0881843	0.127509	0.10865		11.5	0.181361	0.191364	0.170928	0.169787
12	0.100976	0.0867596	0.1192	0.106868		12	0.180413	0.190738	0.170932	0.17003
12.5	0.0993131	0.0854161	0.120591	0.105517		12.5	0.180744	0.190466	0.171036	0.170644
13	0.0974146	0.0832624	0.109948	0.105035		13	0.180643	0.18998	0.171247	0.170253
13.5	0.0957923	0.0816953	0.117436	0.103256		13.5	0.180437	0.190394	0.170186	0.170578
14	0.0939823	0.0806007	0.113997	0.102293		14	0.180867	0.190322	0.169759	0.170005
14.5	0.0921163	0.0792351	0.118191	0.100475		14.5	0.18002	0.190051	0.173142	0.170178
15	0.0909755	0.0781669	0.114579	0.100264		15	0.17997	0.189983	0.1723	0.169649
15.5	0.0893014	0.0777269	0.110121	0.0992369		15.5	0.180652	0.189554	0.171511	0.169612
16	0.0870404	0.0759662	0.10738	0.0975288		16	0.180376	0.189791	0.170953	0.169142
16.5	0.0856733	0.0755148	0.105419	0.0968917		16.5	0.180456	0.18967	0.17144	0.169319
17	0.0846056	0.0743228	0.102894	0.0963983		17	0.179678	0.18911	0.171084	0.169438
17.5	0.0832099	0.0739542	0.101222	0.095159		17.5	0.180364	0.189204	0.170495	0.169063
18	0.0745329	0.0743614	0.0999003	0.0950675		18	0.179985	0.188961	0.179542	0.169239
18.5	0.079861	0.0729968	0.0973327	0.0898276		18.5	0.179111	0.188656	0.173174	0.16906
19	0.0788673	0.0721174	0.0954972	0.0902919		19	0.17777	0.189357	0.172066	0.168835
19.5	0.0786579	0.0713361	0.0915339	0.0885118		19.5	0.178921	0.189316	0.172379	0.168281
20	0.0778527	0.0713657	0.0913857	0.0877835		20	0.178814	0.188199	0.171788	0.174842
20.5	0.0767683	0.0708459	0.0867147	0.0871332		20.5	0.178676	0.187797	0.171106	0.171622
21	0.0762087	0.0702812	0.0859812	0.0780964		21	0.179362	0.188657	0.171427	0.170853
21.5	0.0759832	0.0703416	0.0851895	0.0820089		21.5	0.17988	0.18834	0.17103	0.17085
22	0.0754258	0.0697196	0.0843646	0.0819571		22	0.179315	0.188405	0.170822	0.170115
22.5	0.0750961	0.0619308	0.0828815	0.0811473		22.5	0.180299	0.188538	0.171152	0.170447
23	0.0744699	0.0739394	0.0821177	0.0799472		23	0.179597	0.188959	0.172089	0.169047
23.5	0.0734182	0.068996	0.0815436	0.0797007		23.5	0.178942	0.187382	0.172378	0.168807
24	0.0728657	0.0682929	0.0810092	0.0780811		24	0.17969	0.187779	0.171577	0.169105
24.5	0.0563326	0.0680997	0.079558	0.0772036		24.5	0.179003	0.18726	0.171815	0.168244
25	0.0687556	0.0682779	0.0784929	0.0769552		25	0.17961	0.186493	0.170918	0.169011
25.5	0.0724713	0.0682241	0.0781087	0.0767555		25.5	0.17909	0.186791	0.171571	0.168535
26	0.0717543	0.0685014	0.0781751	0.0763111		26	0.179664	0.187332	0.17178	0.169024
26.5	0.071303	0.0678924	0.0785881	0.075712		26.5	0.179611	0.186994	0.171222	0.168343
27	0.0705107	0.0674333	0.0772567	0.0816568		27	0.179112	0.187061	0.170813	0.169221
27.5	0.0703062	0.0677247	0.0767052	0.0762107		27.5	0.178712	0.186834	0.170133	0.169371
28	0.0701875	0.0678744	0.0760919	0.0747581		28	0.178923	0.186133	0.170264	0.168928
28.5	0.0697721	0.0674878	0.0759495	0.0745537		28.5	0.178914	0.183384	0.167192	0.168216
29	0.0693963	0.0673408	0.0751513	0.0743645		29	0.17822	0.184777	0.170946	0.168253
29.5	0.0691743	0.0669838	0.0753212	0.0705205		29.5	0.178765	0.184612	0.171287	0.169012
30	0.070264	0.0678001	0.0754574	0.0713069		30	0.178938	0.184812	0.169988	0.169176
30.5	0.0702604	0.0671504	0.0748153	0.0718208		30.5	0.178913	0.185129	0.170154	0.169005
31	0.0700032	0.0672632	0.0748175	0.0719241		31	0.179252	0.185058	0.170351	0.169596
31.5	0.0693119	0.0671407	0.0755377	0.0717633		31.5	0.17803	0.184871	0.158736	0.169088
32	0.0695754	0.0673995	0.0749233	0.0724721		32	0.175692	0.18435	0.169924	0.169775
32.5	0.0690805	0.0670419	0.0746944	0.0715086		32.5	0.177133	0.183703	0.168845	0.16777
33	0.0690712	0.0665181	0.0746456	0.0713033		33	0.177431	0.184057	0.168963	0.168756
33.5	0.0686565	0.0669882	0.0741558	0.0711207		33.5	0.177603	0.183848	0.169537	0.167537
34	0.0688652	0.0669447	0.0713996	0.0713576		34	0.177367	0.184143	0.169083	0.168142
34.5	0.0678788	0.0674762	0.0730526	0.0712659		34.5	0.177673	0.183425	0.168664	0.167924
35	0.0674656	0.0667959	0.0728156	0.0705988		35	0.17799	0.182378	0.182921	0.167209
35.5	0.0675093	0.0676988	0.0735143	0.0704843		35.5	0.177698	0.182463	0.173584	0.167111
36	0.0675682	0.0675969	0.0729527	0.0704942		36	0.177619	0.181344	0.171031	0.167093
36.5	0.0672935	0.0676281	0.0727085	0.0703471		36.5	0.176956	0.182228	0.170254	0.168123
37	0.0677386	0.0671416	0.0724655	0.0705421		37	0.177247	0.181741	0.170285	0.167064
37.5	0.0669465	0.0672	0.0722096	0.071245		37.5	0.17662	0.181897	0.169393	0.167509
38	0.0667052	0.0669143	0.0722583	0.0704441		38	0.176498	0.18197	0.168523	0.188822
38.5	0.0664325	0.0670862	0.0718891	0.0700569		38.5	0.176574	0.181748	0.168509	0.172988
39	0.0662421	0.0672293	0.0714943	0.0694976		39	0.177363	0.180972	0.169425	0.170799
39.5	0.0657301	0.0672689	0.0723744	0.0696511		39.5	0.176941	0.180096	0.168284	0.169762
40	0.0661665	0.0668952	0.0723772	0.0695512		40	0.177096	0.180601	0.167915	0.169952

## Sheet: Fig 3c
	Col	ost1-3	OST1(WT)_2	OST1(S171A)_2
Pot1	23.2794	22.1412	22.9638	22.096
Pot2	23.1284	21.4384	22.4958	21.4576
Pot3	23.2092	21.7616	23.188	21.9374
Pot4	22.4158	20.8794	21.7767	20.1322
Pot5	22.903	21.253	22.4242	21.192
Average	22.9872	21.4947	22.5697	21.363
SEM	0.156235	0.215567	0.244231	0.347871

## Sheet: Fig 3e
OST1-WT (ABA)
-145	-98.8756	-48.2902	-111.075	-98.837	-69.9886	-77.9506
-115	-79.8044	-41.0797	-98.2848	-70.3086	-60.3277	-64.8714
-85	-62.6829	-35.3027	-73.5898	-46.5317	-46.3879	-52.0211
-55	-45.2083	-25.5027	-53.072	-33.1455	-34.843	-38.3657
-25	-27.5961	-15.6102	-32.6915	-18.8376	-22.543	-24.238
5	-11.3813	-6.66765	-12.1131	-6.77459	-10.3663	-10.2776
35	5.74975	1.71602	8.82856	4.11371	1.94568	4.93523
OST1-S171A (ABA)
-145	-23.9384	-14.0972	-6.68629	-9.02264	-22.1489	-27.694	-29.8541	-35.5827
-115	-19.3997	-12.1104	-5.32298	-7.06815	-17.7564	-23.4858	-22.2751	-28.2597
-85	-14.3774	-9.37037	-4.39511	-5.56854	-13.8905	-17.1966	-19.8001	-21.3736
-55	-10.1291	-6.3215	-3.2272	-4.00957	-9.99806	-12.0038	-12.7823	-15.6421
-25	-6.45623	-3.56284	-2.39282	-2.31823	-5.62185	-7.01526	-7.97039	-9.5779
5	-2.60004	-0.856173	-0.677322	-0.481663	-0.744293	-2.12741	-2.42176	-3.64362
35	1.2446	2.01306	0.947831	1.29608	5.67359	4.40262	2.46326	2.79953
OST1-WT (Control)
-145	-14.6751	-25.8682	-10.9434
-115	-11.6319	-23.8141	-11.0869
-85	-11.8798	-19.9155	-8.49521
-55	-7.59293	-12.3663	-5.12638
-25	-4.63762	-7.02576	-2.77614
5	-1.98355	-2.39246	-0.008925
35	0.305272	2.50091	2.45974
OST1-S171A (Control)
-145	-5.63347	-13.124	-8.67323	-23.15
-115	-4.59577	-10.2186	-8.16691	-15.6582
-85	-3.36845	-7.87056	-4.98482	-11.007
-55	-2.45052	-5.79709	-3.47478	-7.55339
-25	-1.57079	-3.40703	-1.73854	-3.96632
5	-0.878292	-0.604689	0.223604	0.493847
35	0.038483	2.38335	3.20243	4.72677

## Sheet: Fig 4e
						H2O
		Voltage(mV)							I (nA)
		-180		-1813.36	-1771.54	-2752.53	-4191.45	-1753.24	-1134.27	-2324.12	-2704.28	-1339.35	-3183.48	-4710.63	-6807.05
		-160		-221.891	-514.552	-298.36	-467.945	-218.561	-538.22	-570.947	-769.692	-389.399	-310.985	-1167.14	-1083.19
		-140		-105.938	-331.329	-114.742	-173.44	-114.098	-418.598	-322.666	-365.606	-235.827	-110.775	-280.155	-193.934
		-120		-85.7817	-293.395	-91.357	-136.719	-91.4128	-338.458	-250.798	-289.089	-190.185	-87.1906	-230.219	-110.584
		-100		-63.2418	-250.964	-69.3646	-106.082	-67.2788	-262.26	-186.296	-240.771	-141.081	-67.2376	-197.91	-88.6247
		-80		-38.1733	-199.403	-44.5646	-72.6982	-42.924	-205.138	-128.619	-187.972	-99.2135	-44.238	-159.692	-63.4701
		-60		-10.6016	-139.407	-16.9562	-36.5339	-15.4446	-142.79	-75.2121	-127.596	-51.5816	-18.6208	-116.911	-34.9515
		-40		13.7515	-73.5545	9.815	-3.20018	12.2616	-78.0718	-24.3977	-63.3674	-10.7089	8.25667	-67.74	-5.25409
		-20		40.1085	2.65216	38.3856	32.4341	41.5333	0.243182	29.8425	12.8792	33.2835	34.6946	-13.3256	23.7115
		0		76.1001	96.0815	77.1265	77.4861	80.0104	104.62	98.3227	106.425	91.6059	66.4703	58.9982	57.1178
		20		117.243	205.728	127.435	134.726	130.356	236.972	178.368	213.038	163.181	107.055	151.432	100.156
		40		136.856	293.155	149.647	176.152	158.597	366.056	244.27	294.938	211.981	140.391	246.716	142.648
					OST1+SLAC1
								I (nA)
		-180		-2853.9	-12133.8	-22499.2	-10751.1	-9912.67	-12848.8	-2666.1	-52386.8	-4255.72	-8140.37
		-160		-2407.45	-4264.45	-6487.1	-5577.61	-2460.16	-5258.64	-857.954	-17964.9	-1735.48	-3430.76
		-140		-2124.89	-1265.12	-974.995	-2682.96	-486.017	-1554.96	-674.002	-2388.47	-441.692	-835.931
		-120		-1840.93	-709.398	-236.278	-1629.9	-207.995	-732.509	-543.913	-369.342	-232.456	-171.762
		-100		-1546.08	-547.04	-158.361	-1276.27	-149.519	-532.708	-447.32	-186.074	-179.5	-77.0362
		-80		-1229.66	-430.747	-117.018	-1001.52	-111.568	-437.937	-361.215	-116.894	-129.648	-50.3417
		-60		-890.517	-313.918	-70.7608	-726.22	-70.9639	-337.441	-280.793	-67.901	-77.6813	-28.1334
		-40		-527.881	-188.195	-28.7807	-437.945	-28.6745	-223.671	-188.863	-19.3046	-22.9329	-4.44349
		-20		-145.71	-54.9849	11.394	-132.705	16.9357	-93.4566	-78.6073	30.8917	36.9003	22.1383
		0		259.599	85.912	53.6229	190.408	66.8471	59.2868	52.0109	89.1042	104.477	50.5677
		20		694.461	230.258	104.974	536.388	120.397	233.113	199.64	146.29	174.062	82.1043
		40		1167.39	375.83	166.955	900.978	173.06	423.246	393.458	192.73	250.682	107.45
					PYL9+ABI1+OST1+SLAC1
							I (nA)
		-180		-16543.7	-30132.5	-54807.3	-2010.02	-39607.7	-34108.7	-34447.9	-34639.3
		-160		-8185.85	-16598.6	-31897.1	-918.707	-21228.7	-15993.1	-18725.8	-20136.2
		-140		-2482.07	-6075.16	-11323.9	-639.06	-6810.41	-5024.86	-5343.26	-6796.32
		-120		-467.689	-1159.77	-1883.13	-558.52	-887.039	-1191.82	-1096.21	-1181.09
		-100		-126.474	-305.757	-491.737	-466.07	-191.608	-527.101	-342.536	-303.742
		-80		-61.7674	-140.601	-259.732	-366.356	-106.437	-370.415	-168.582	-173.242
		-60		-22.7311	-65.2664	-153.135	-258.482	-57.3192	-254.533	-88.6052	-102.749
		-40		3.2321	-13.4379	-70.1225	-143.109	-18.8804	-149.123	-33.9749	-46.8459
		-20		42.157	38.806	22.6535	-12.5695	22.9961	-30.5262	20.5582	10.5688
		0		103.128	109.36	153.855	143.092	76.3385	120.751	86.2806	79.3093
		20		180.425	197.328	311.878	334.075	144.069	305.936	159.733	163.649
		40		207.389	226.022	395.734	494.667	193.291	459.361	190.895	227.853
					PYL9+ABI1+OST1+SLAC1+ABA
		Voltage(mV)					I (nA)
		-180		-10790	-7567.05	-7567.05	-16807	-25608.9	-9883.23	-11550.3
		-160		-5912.37	-4265.19	-4265.19	-7586.7	-14132.3	-4364.35	-4976.92
		-140		-2215.19	-1679.39	-1679.39	-2200.3	-4677.81	-1387.69	-1570.75
		-120		-524.213	-395.024	-395.024	-439.653	-647.819	-243.51	-476.94
		-100		-197.59	-155.557	-155.557	-208.908	-174.822	-77.7487	-309.76
		-80		-123.89	-93.8041	-93.8041	-156.014	-95.6915	-34.7588	-236.482
		-60		-75.5909	-50.6051	-50.6051	-118.619	-43.9804	-6.81577	-171.597
		-40		-29.282	-12.7629	-12.7629	-74.9553	-4.42601	18.4472	-97.6591
		-20		37.4196	41.5071	41.5071	7.48472	40.7646	46.5577	-9.39288
		0		133.57	120.913	120.913	146.485	101.756	78.3274	103.562
		20		254.262	214.033	214.033	345.579	169.827	112.174	247
		40		314.681	265.491	265.491	465.972	204.413	154.155	427.748
				PYL9+ABI1+OST1+SLAC1+M3K delta1
		Voltage(mV)						I (nA)
		-180		-23487.6	-39999.8	-15503.9	-20566.4	-17368.5	-50829.5	-9573.74	-20875.9	-27102.7	-4131.95
		-160		-14846.6	-24063.3	-9847.5	-12839.4	-10862.1	-20628.4	-6380.16	-12560.3	-16516.5	-544.597
		-140		-7021.5	-10833	-4721.34	-6369.78	-5238.03	-4645.4	-3199.62	-6117.53	-7537.32	-218.132
		-120		-1922.34	-2831.89	-2428.03	-2252.65	-1618.89	-857.917	-1014.88	-2033.65	-2037.44	-180.867
		-100		-494.201	-600.578	-1989.84	-602.762	-546.001	-511.99	-553.52	-735.763	-520.916	-146.172
		-80		-281.427	-238.179	-1714.7	-255.906	-341.037	-435.379	-436.848	-448.34	-271.236	-110.107
		-60		-200.25	-146.587	-1393.26	-126.618	-242.291	-345.523	-337.033	-322.582	-186.154	-71.0826
		-40		-133.191	-96.4721	-1006.23	-65.8588	-182.831	-247.689	-258.023	-221.096	-135.816	-31.969
		-20		-53.9519	-43.3609	-516.652	0.3486	-72.3338	-88.0669	-91.5894	-117.307	-83.3229	11.3272
		0		68.4791	59.6797	90.1638	97.6914	129.423	146.29	185.17	67.8848	79.715	72.6775
		20		256.011	233.956	842.902	215.669	443.746	462.733	577.866	343.264	347.846	157.726
		40		439.865	393.732	1731.4	269.833	697.15	722.219	893.5	620.882	575.14	220.769
				PYL9+ABI1+OST1+SLAC1+M3Kdelta1+ABA
		Voltage(mV)					I (nA)
		-180		-11727.1	-12228.4	-24043.4	-13822.5	-10561.4	-8021.15	-34809.2	-18473.5
		-160		-11257.7	-6047.61	-15174.1	-11794.8	-10700.7	-6607.94	-19201.1	-8650.13
		-140		-12221.9	-5321.38	-13322.2	-11791.5	-10454.2	-5956.64	-11339.6	-6081.43
		-120		-12867.7	-5566.27	-14097.3	-11740.6	-9689.59	-5446.61	-9556.74	-5665.09
		-100		-12660	-5754.02	-14572.8	-11221.6	-8517.45	-4868.14	-9502.35	-5331.98
		-80		-11412.3	-5586.26	-14056.1	-10079.3	-7016.02	-4189.08	-9097.77	-4839
		-60		-9167.41	-4997.5	-12265.9	-8067.39	-5249.65	-3393.51	-7955.17	-4127.54
		-40		-6076.49	-3885.53	-9136.83	-5271.66	-3286.92	-2449.92	-6016.65	-3123.14
		-20		-2348.44	-2159.24	-4769.28	-1828.29	-1222.2	-1259.71	-3256.77	-1680.11
		0		1827.5	114.215	639.746	2102.66	950.635	148.572	331.378	254.56
		20		6320.35	2842.92	6903.96	6363.55	3192.34	1753.58	4656.61	2616.82
		40		10984.1	5892.17	13889.6	10958.3	5524.53	3511.97	9727.56	5253.47
						PYL9+ABI1+OST1+SLAC1+M3Kdelta6
		Voltage(mV)							I (nA)
		-180		-7822.53	-41063.5	-12135.1	-15001.5	-20340.1	-5680.14	-1092.67	-12849.2	-8739.41	-19702.7	-25860
		-160		-4842.96	-24321.8	-7123.21	-7921.61	-8571.3	-3709.28	-325.572	-4727.75	-5283.14	-10436.1	-10725.3
		-140		-2773.01	-9204.95	-4495.76	-4260.64	-3233.38	-3855.53	-282.374	-1402.91	-5251.8	-5010.84	-2963.18
		-120		-2364.76	-1775.07	-4352.98	-3328.3	-2704.87	-4009.15	-241.124	-546.007	-5584.53	-3878.12	-1610.39
		-100		-2242.64	-395.368	-4281.37	-3143.4	-2667.13	-3840.02	-202.946	-411.171	-5560.2	-3821.26	-1477.26
		-80		-2035.95	-199.859	-3935.3	-2936.73	-2527.9	-3351.68	-155.09	-332.377	-5047.8	-3612.02	-1359.31
		-60		-1664.62	-133.99	-3226.73	-2522.6	-2167.69	-2563.11	-105.805	-244.563	-4078.38	-3060.27	-1152.93
		-40		-1105.89	-79.5794	-2196.48	-1814.96	-1526.74	-1587.56	-49.4574	-142.849	-2770.74	-2123.83	-830.931
		-20		-363.747	-26.2252	-930.663	-759.071	-571.931	-485.197	21.6702	-11.8149	-1227.1	-772.636	-372.972
		0		523.187	23.8747	491.378	613.469	675.006	680.324	107.513	158.282	510.479	936.914	231.08
		20		1525.41	85.3558	1997.22	2237.23	2148.73	1889.63	207.453	370.926	2395.1	2947.06	996.675
		40		2645.1	156.592	3806.67	4036.1	3795.9	3141.77	321.859	571.935	4366.16	5088.81	1922.05
						PYL9+ABI1+OST1+SLAC1+M3Kdelta6+ABA
		Voltage(mV)							I (nA)
		-180		-14097.1	-60899.9	-9411.61	-12217.9	-9587.11	-55261.7	-11327.4	-17506.7	-8032.08	-7970.17	-9757.46	-13943.1	-11264.4	-23786.8
		-160		-14186.9	-28530.8	-9595.51	-10213.6	-5496.32	-29747.8	-6604.07	-10941.5	-4932.9	-5362.24	-4627.09	-12071.6	-5483.46	-7466.68
		-140		-13494.1	-15053	-10168.3	-10811.5	-4369.95	-12592	-6267.01	-10339.2	-4361.95	-5241.6	-3645.18	-11794.2	-4039.43	-5255.79
		-120		-12229.9	-5412.21	-10242.6	-11453.4	-4829.88	-5447.14	-6801.71	-10655.7	-4144.12	-5375.72	-3442.05	-11209	-4002.87	-5025.57
		-100		-10541.3	-4410.31	-9661.01	-11351.9	-5128.41	-3596.81	-7074.89	-10526.8	-3774.55	-5232.15	-3197.47	-10197.5	-3937.9	-4711.5
		-80		-8574.2	-3798.44	-8427.52	-10216.7	-4972.48	-2955.59	-6725.57	-9640.94	-3222.58	-4713.2	-2796.11	-8733.44	-3597.92	-4171.03
		-60		-6384.77	-2907.11	-6688.42	-8194.4	-4237.99	-2341.29	-5587.32	-7921.78	-2500.7	-3828.46	-2237.59	-6839.68	-2936.35	-3372.37
		-40		-4086.39	-1696.94	-4567.17	-5402.99	-2918.32	-1516.58	-3735.16	-5383.48	-1566.92	-2604.59	-1488.66	-4567.97	-1966.37	-2280.13
		-20		-1709.13	-162.195	-2204.51	-2192.87	-1130.81	-382.731	-1264.61	-2119.76	-436.454	-1094.11	-500.289	-1984.25	-736.758	-851.941
		0		687.428	1711.91	365.474	1646.6	1010.53	1038.5	1633.2	1786.82	894.79	697.863	736.572	876.664	736.971	948.351
		20		3029.38	3867.16	3255.76	5808.49	3459.62	2694.16	4978.28	6299.12	2410.83	2722.22	2227.37	3958.16	2404.12	3122.56
		40		5422.45	6443.79	6186.25	10198.4	6095.31	4569.22	8696.65	11350.9	4066.85	4943.55	3734.68	7214.85	4284.53	5460.89

## Sheet: Fig 4f
										I(nA)
			H2O		-63.2418	-250.964	-69.3646	-106.082	-67.2788	-262.26	-186.296	-240.771	-141.081	-67.2376	-197.91	-88.6247
			OST1+SLAC1		-1546.08	-547.04	-158.361	-1276.27	-149.519	-532.708	-447.32	-186.074	-179.5	-77.0362
			PYL9+ABI1+OST1+SLAC1		-126.474	-305.757	-491.737	-466.07	-191.608	-527.101	-342.536	-303.742
			PYL9+ABI1+OST1+SLAC1+ABA		-197.59	-155.557	-155.557	-208.908	-174.822	-77.7487	-309.76
			PYL9+ABI1+OST1+SLAC1+AtMAP3KDelta1		-494.201	-600.578	-1989.84	-602.762	-546.001	-511.99	-553.52	-735.763	-520.916	-146.172
			PYL9+ABI1+OST1+SLAC1+AtMAP3KDelta1+ABA		-12660	-5754.02	-14572.8	-11221.6	-8517.45	-4868.14	-9502.35	-5331.98
			PYL9+ABI1+OST1+SLAC1+AtMAP3KDelta6		-2242.64	-395.368	-4281.37	-3143.4	-2667.13	-3840.02	-202.946	-411.171	-5560.2	-3821.26	-1477.26
			PYL9+ABI1+OST1+SLAC1+AtMAP3KDelta6+ABA		-10541.3	-4410.31	-9661.01	-11351.9	-5128.41	-3596.81	-7074.89	-10526.8	-3774.55	-5232.15	-3197.47	-10197.5	-3937.9	-4711.5

## Sheet: Fig 5e,h,j
Fig 5e
EtOH	Plate1	Plate2	Plate3	Average	SD
Col	95.5556	100	97.7778	97.7778	2.22222
crispr	95.5556	100	95.5556	97.037	2.566
ABA	Plate1	Plate2	Plate3	Plate4	Average	SD
Col	0	0	4.44444	8.88889	3.33333	4.25523
crispr	62.5	55.5556	55.5556	62.2222	58.9583	3.93083
Fig 5h
EtOH	Col-0	m3kd1/d6-1/d7		ABA	Col-0	m3kd1/d6-1/d7
Plate1	100	90.625		Plate1	14.8148	54.2857
Plate2	100	90		Plate2	11.2676	61.2903
Plate3	100	95.3125		Plate3	9.09091	40.2985
Average	100	91.9792		Average	11.7244	51.9582
SD	0	2.90362		SD	2.88917	10.6877
Fig 5j
ABA
	Plate1	Plate2	Plate3	Plate4	Average	SD
Control	8.64198	6.17284	13.5802	8.64198	9.25926	3.10693
ami_1	64.1975	70.3704	75.3086	76.5432	71.6049	5.61242
ami_2	50.6173	53.0864	61.7284	67.9012	58.3333	7.96113
ami_3	48.1481	51.8519	69.1358	53.0864	55.5556	9.29349
EtOH
	Plate1	Plate2	Plate3	Plate4	Average	SD
Control	97.5309	100	97.5309	98.7654	98.4568	1.18201
ami_1	95.0617	92.5926	97.5309	96.2963	95.3704	2.10843
ami_2	98.7654	98.7654	97.5309	96.2963	97.8395	1.18201
ami_3	100	96.2963	95.0617	96.2963	96.9136	2.13833

## Sheet: Fig6b,d
Fig 6b
		Gel1	Gel2	Gel3	Gel4	Avr	SE
ABA	Col	1	1	1	1	1	0
	crispr	0.31492	0.4788	0.809081	0.497539	0.525085	0.103168
Osmo	Col	1	1	1	1	1	0
	crispr	0.0248866	0.0283528	0.0547731	0.212622	0.0801586	0.0446559
Fig 6d
		Gel1	Gel2	Gel3	Gel4	Average	SE
ABA	Col	1	1	1	1	1	0
	m3kd1/d6-1/d7	0.697642	0.515985	0.846722	0.369209	0.607389	0.104287
Osmo	Col	1	1	1	1	1	0
	m3kd1/d6-1/d7	0.0916332	0.10271	0.170785	0.0636013	0.107183	0.0227421

## Sheet: SFig7 a,b
SFig 7a												SFig7b
	OST1_comp1						S171A_comp1						OST1_comp1						S171A_comp1
(min)	Leaf1	Leaf2	Leaf3	Leaf4		(min)	Leaf1	Leaf2	Leaf3			(min)	Leaf1	Leaf2	Leaf3	Leaf4		(min)	Leaf1	Leaf2	Leaf3
-10	0.107934	0.140059	0.134884	0.138924		-10	0.190454	0.232051	0.206507			-10	1.00064	1.00767	0.913704	1.00623		-10	1.00631	0.997245	1.0271
-9.5	0.108031	0.140558	0.163928	0.138632		-9.5	0.190722	0.232126	0.205487			-9.5	1.00154	1.01126	1.11045	1.00412		-9.5	1.00773	0.99757	1.02203
-9	0.107599	0.140177	0.149138	0.138763		-9	0.190436	0.230443	0.204525			-9	0.997537	1.00852	1.01026	1.00506		-9	1.00622	0.990334	1.01725
-8.5	0.107762	0.139623	0.147193	0.137824		-8.5	0.190312	0.231082	0.204174			-8.5	0.999048	1.00454	0.997084	0.998259		-8.5	1.00556	0.99308	1.0155
-8	0.107673	0.139514	0.147932	0.138261		-8	0.191094	0.231017	0.203856			-8	0.998229	1.00375	1.00209	1.00143		-8	1.0097	0.992802	1.01392
-7.5	0.107096	0.139418	0.147753	0.137579		-7.5	0.190063	0.231113	0.203787			-7.5	0.992878	1.00306	1.00088	0.99649		-7.5	1.00425	0.993214	1.01358
-7	0.107068	0.139529	0.147497	0.146393		-7	0.190281	0.231893	0.202457			-7	0.992621	1.00385	0.99914	1.06033		-7	1.0054	0.996567	1.00696
-6.5	0.106846	0.138905	0.147562	0.140162		-6.5	0.189796	0.232663	0.202517			-6.5	0.990557	0.999368	0.999584	1.0152		-6.5	1.00284	0.999873	1.00726
-6	0.10725	0.139256	0.147857	0.130978		-6	0.189348	0.233292	0.201727			-6	0.994306	1.00189	1.00158	0.948678		-6	1.00047	1.00258	1.00333
-5.5	0.107262	0.13896	0.147466	0.137011		-5.5	0.189095	0.231886	0.201578			-5.5	0.994418	0.999758	0.998935	0.992377		-5.5	0.999131	0.996534	1.00259
-5	0.111523	0.1403	0.1462	0.137243		-5	0.189076	0.23251	0.200511			-5	1.03392	1.00941	0.990356	0.994052		-5	0.999031	0.99922	0.997284
-4.5	0.109791	0.139016	0.147439	0.137275		-4.5	0.188582	0.231756	0.199991			-4.5	1.01786	1.00017	0.998752	0.994283		-4.5	0.996421	0.995978	0.994697
-4	0.108849	0.138442	0.146717	0.137009		-4	0.188086	0.232233	0.199454			-4	1.00913	0.996036	0.993861	0.992358		-4	0.993799	0.99803	0.992023
-3.5	0.105739	0.138933	0.14792	0.137396		-3.5	0.188003	0.231351	0.199601			-3.5	0.980299	0.99957	1.00201	0.995164		-3.5	0.993361	0.994238	0.992755
-3	0.106798	0.137695	0.147093	0.137079		-3	0.187136	0.238218	0.199281			-3	0.990111	0.990662	0.996407	0.992869		-3	0.988782	1.02375	0.991163
-2.5	0.107775	0.138393	0.147625	0.137196		-2.5	0.188516	0.233927	0.198891			-2.5	0.999169	0.995682	1.00001	0.993715		-2.5	0.996075	1.00531	0.989223
-2	0.107395	0.138036	0.146184	0.1376		-2	0.18843	0.233328	0.198192			-2	0.995649	0.993117	0.990251	0.996639		-2	0.995621	1.00273	0.985751
-1.5	0.107487	0.138022	0.146919	0.137405		-1.5	0.188306	0.233462	0.198069			-1.5	0.996504	0.99301	0.995226	0.995224		-1.5	0.994967	1.00331	0.985139
-1	0.107959	0.137629	0.146568	0.138186		-1	0.188699	0.233356	0.196938			-1	1.00087	0.990186	0.992849	1.00089		-1	0.997039	1.00285	0.979511
-0.5	0.108409	0.13809	0.147744	0.138685		-0.5	0.188635	0.23355	0.197305			-0.5	1.00505	0.993504	1.00081	1.0045		-0.5	0.996704	1.00369	0.981336
0	0.108905	0.1383	0.148475	0.139741		0	0.189373	0.235274	0.197356			0	1.00965	0.995012	1.00577	1.01215		0	1.0006	1.0111	0.981592
0.5	0.108416	0.138826	0.148092	0.139779		0.5	0.181893	0.235564	0.201904			0.5	1.00512	0.998794	1.00317	1.01242		0.5	0.961077	1.01234	1.00421
1	0.108099	0.139079	0.147624	0.140434		1	0.186948	0.236986	0.198451			1	1.00218	1.00062	1	1.01717		1	0.987791	1.01845	0.987035
1.5	0.108826	0.138553	0.129048	0.139341		1.5	0.186628	0.236669	0.197386			1.5	1.00892	0.996833	0.874167	1.00925		1.5	0.986096	1.01709	0.981738
2	0.108627	0.138078	0.143742	0.13905		2	0.18633	0.235805	0.197302			2	1.00707	0.993414	0.973703	1.00714		2	0.984526	1.01338	0.981322
2.5	0.10893	0.137344	0.144554	0.138628		2.5	0.186991	0.222972	0.196888			2.5	1.00988	0.988135	0.979203	1.00409		2.5	0.988014	0.958228	0.979261
3	0.109482	0.137015	0.145714	0.138769		3	0.187265	0.230729	0.19605			3	1.01499	0.985767	0.987064	1.00511		3	0.989464	0.991563	0.975096
3.5	0.110262	0.13731	0.145276	0.138133		3.5	0.18717	0.231668	0.196054			3.5	1.02222	0.987888	0.984096	1.0005		3.5	0.988961	0.995598	0.975114
4	0.111523	0.1376	0.145199	0.138536		4	0.18694	0.232728	0.195677			4	1.03392	0.989976	0.983572	1.00342		4	0.987749	1.00016	0.973241
4.5	0.110213	0.138479	0.145574	0.13818		4.5	0.181406	0.234767	0.194924			4.5	1.02178	0.996299	0.986117	1.00084		4.5	0.958504	1.00892	0.969493
5	0.110544	0.138087	0.144902	0.137921		5	0.184433	0.234031	0.19487			5	1.02484	0.993479	0.981566	0.998963		5	0.974503	1.00576	0.969227
5.5	0.109834	0.13696	0.145645	0.138097		5.5	0.184124	0.2334	0.194593			5.5	1.01826	0.985369	0.986597	1.00024		5.5	0.972868	1.00304	0.967849
6	0.10835	0.135738	0.142927	0.13793		6	0.184233	0.233368	0.193935			6	1.0045	0.976581	0.968183	0.999028		6	0.973444	1.00291	0.964577
6.5	0.107123	0.135742	0.144666	0.13784		6.5	0.184191	0.235023	0.19421			6.5	0.993131	0.976611	0.979965	0.998381		6.5	0.973224	1.01002	0.965944
7	0.106707	0.133132	0.142114	0.137094		7	0.184767	0.234152	0.1941			7	0.989271	0.95783	0.96268	0.992975		7	0.976264	1.00627	0.965394
7.5	0.104553	0.1338	0.141688	0.136788		7.5	0.184957	0.233645	0.194158			7.5	0.969305	0.962634	0.95979	0.990756		7.5	0.977268	1.00409	0.965682
8	0.102539	0.133493	0.138082	0.132285		8	0.183135	0.231977	0.193314			8	0.950631	0.960429	0.935365	0.958142		8	0.967641	0.996928	0.961488
8.5	0.101374	0.132095	0.139123	0.133674		8.5	0.18494	0.233952	0.192878			8.5	0.939829	0.950368	0.942413	0.968204		8.5	0.977182	1.00542	0.959316
9	0.0999863	0.132176	0.138979	0.134258		9	0.184909	0.233525	0.193258			9	0.926963	0.950951	0.941443	0.972435		9	0.977013	1.00358	0.961208
9.5	0.0978404	0.131258	0.13744	0.132653		9.5	0.184141	0.23255	0.192415			9.5	0.907069	0.944347	0.931018	0.960812		9.5	0.972959	0.99939	0.957013
10	0.0958476	0.130729	0.13556	0.127208		10	0.184565	0.233192	0.189228			10	0.888593	0.940545	0.918279	0.921373		10	0.975196	1.00215	0.941165
10.5	0.093836	0.129751	0.134725	0.129307		10.5	0.184312	0.232475	0.189542			10.5	0.869945	0.93351	0.912624	0.936574		10.5	0.973863	0.999069	0.942728
11	0.0918013	0.128063	0.133363	0.128007		11	0.184212	0.233171	0.190976			11	0.851081	0.921365	0.903401	0.927158		11	0.973332	1.00206	0.949859
11.5	0.0902538	0.12859	0.131943	0.127636		11.5	0.183705	0.23179	0.190249			11.5	0.836734	0.925152	0.893782	0.924467		11.5	0.970653	0.996124	0.946241
12	0.0877744	0.12784	0.131032	0.126449		12	0.183289	0.232434	0.190092			12	0.813748	0.919761	0.887608	0.915871		12	0.968455	0.998892	0.945463
12.5	0.0855528	0.126094	0.129678	0.125509		12.5	0.183053	0.231934	0.19003			12.5	0.793152	0.907196	0.878437	0.909062		12.5	0.96721	0.996741	0.945152
13	0.0843985	0.125185	0.127426	0.12433		13	0.182815	0.231579	0.190172			13	0.78245	0.900652	0.863178	0.900521		13	0.965951	0.995217	0.945857
13.5	0.0842714	0.124943	0.126235	0.122909		13.5	0.181725	0.232103	0.190531			13.5	0.781271	0.898914	0.855117	0.89023		13.5	0.960189	0.997467	0.947643
14	0.0790597	0.123889	0.125783	0.121403		14	0.18137	0.232388	0.190207			14	0.732955	0.891333	0.852055	0.879321		14	0.958315	0.998694	0.946034
14.5	0.0736795	0.123655	0.123818	0.120289		14.5	0.181073	0.231595	0.189838			14.5	0.683075	0.88965	0.838744	0.871256		14.5	0.956749	0.995288	0.944201
15	0.0750139	0.109306	0.130822	0.112528		15	0.180832	0.236913	0.1891			15	0.695447	0.786412	0.886183	0.815043		15	0.955474	1.01814	0.940525
15.5	0.074717	0.118314	0.123113	0.114499		15.5	0.180853	0.230189	0.189626			15.5	0.692694	0.851219	0.833967	0.82932		15.5	0.955586	0.989241	0.943143
16	0.073571	0.118676	0.121006	0.117328		16	0.180301	0.233064	0.188718			16	0.68207	0.853828	0.819695	0.849812		16	0.952667	1.0016	0.938625
16.5	0.0784394	0.118355	0.119579	0.11705		16.5	0.179706	0.231859	0.191495			16.5	0.727204	0.85152	0.810025	0.847795		16.5	0.949526	0.99642	0.952438
17	0.0616786	0.116602	0.108577	0.115047		17	0.181368	0.232893	0.192717			17	0.571816	0.838907	0.735501	0.833288		17	0.958305	1.00086	0.958518
17.5	0.0549459	0.116358	0.114698	0.113478		17.5	0.179916	0.23292	0.189737			17.5	0.509398	0.837148	0.776962	0.821923		17.5	0.950635	1.00098	0.943695
18	0.0679677	0.1149	0.115398	0.112253		18	0.179933	0.23282	0.189452			18	0.630122	0.826656	0.781704	0.813052		18	0.950723	1.00055	0.942276
18.5	0.0722168	0.114592	0.113343	0.111635		18.5	0.180248	0.218183	0.188709			18.5	0.669515	0.824446	0.767782	0.808573		18.5	0.952386	0.937647	0.938585
19	0.0690126	0.114017	0.112564	0.110724		19	0.180223	0.232225	0.189093			19	0.639809	0.820306	0.762507	0.801974		19	0.952253	0.997992	0.940494
19.5	0.0661885	0.0961118	0.111475	0.110125		19.5	0.179745	0.230149	0.189045			19.5	0.613627	0.691486	0.755126	0.79764		19.5	0.949732	0.989074	0.940254
20	0.0657095	0.114755	0.110644	0.109594		20	0.182009	0.229597	0.188072			20	0.609186	0.82562	0.749497	0.79379		20	0.96169	0.9867	0.935415
20.5	0.0655083	0.109896	0.10897	0.108071		20.5	0.18013	0.251696	0.188183			20.5	0.607321	0.790657	0.738159	0.782757		20.5	0.951767	1.08167	0.935966
21	0.0643175	0.10932	0.0992986	0.1071		21	0.179726	0.225774	0.188071			21	0.596281	0.786512	0.672647	0.775729		21	0.94963	0.970269	0.935408
21.5	0.0642384	0.107847	0.105551	0.106521		21.5	0.179922	0.229523	0.187829			21.5	0.595548	0.775918	0.715	0.77153		21.5	0.950663	0.986383	0.934205
22	0.0632556	0.10716	0.106513	0.10604		22	0.180043	0.229334	0.187119			22	0.586437	0.770972	0.721516	0.768053		22	0.951307	0.985569	0.930676
22.5	0.0629209	0.106236	0.105649	0.105633		22.5	0.180271	0.22885	0.186546			22.5	0.583333	0.764325	0.715667	0.765099		22.5	0.952507	0.98349	0.927823
23	0.0619888	0.105789	0.105759	0.104519		23	0.179813	0.229847	0.186507			23	0.574692	0.761112	0.716407	0.757037		23	0.950091	0.987773	0.927633
23.5	0.0619909	0.119661	0.104326	0.103411		23.5	0.179216	0.229692	0.186306			23.5	0.574712	0.860914	0.706704	0.749011		23.5	0.946937	0.987108	0.926632
24	0.0619645	0.106297	0.103811	0.102908		24	0.181078	0.228939	0.18589			24	0.574467	0.764763	0.703214	0.745364		24	0.956773	0.983873	0.92456
24.5	0.0612783	0.101601	0.103279	0.0955028		24.5	0.184445	0.227903	0.185981			24.5	0.568105	0.730981	0.699609	0.691729		24.5	0.974564	0.979421	0.925014
25	0.0609461	0.104481	0.101901	0.0999313		25	0.182436	0.228336	0.185855			25	0.565025	0.751696	0.690277	0.723804		25	0.96395	0.98128	0.924387
25.5	0.0611228	0.104144	0.0941544	0.0994314		25.5	0.181886	0.227538	0.184728			25.5	0.566664	0.749275	0.6378	0.720184		25.5	0.961043	0.97785	0.918782
26	0.0606352	0.10398	0.0973604	0.0990226		26	0.180941	0.226926	0.185125			26	0.562143	0.748093	0.659517	0.717223		26	0.956049	0.975221	0.920756
26.5	0.060473	0.103474	0.105395	0.0988139		26.5	0.180202	0.227758	0.189994			26.5	0.560639	0.744455	0.713942	0.715711		26.5	0.952144	0.978797	0.944973
27	0.0604453	0.102714	0.0990966	0.0987225		27	0.181116	0.227309	0.181506			27	0.560383	0.738988	0.671279	0.715049		27	0.956973	0.976866	0.902756
27.5	0.0600332	0.101999	0.097792	0.0986249		27.5	0.180294	0.226823	0.171734			27.5	0.556562	0.733842	0.662441	0.714342		27.5	0.952633	0.974779	0.854154
28	0.0599729	0.102381	0.0977243	0.0983954		28	0.180244	0.225444	0.182014			28	0.556003	0.736588	0.661983	0.71268		28	0.952367	0.968853	0.905284
28.5	0.0600118	0.101834	0.0969955	0.0983348		28.5	0.179741	0.226776	0.188065			28.5	0.556364	0.732653	0.657046	0.712241		28.5	0.949712	0.974577	0.93538
29	0.0595606	0.101416	0.0965992	0.0976905		29	0.179866	0.226867	0.183605			29	0.552181	0.729647	0.654361	0.707574		29	0.950369	0.974967	0.913199
29.5	0.0602311	0.101307	0.0962786	0.106631		29.5	0.179831	0.226651	0.183572			29.5	0.558397	0.72886	0.65219	0.772332		29.5	0.950185	0.97404	0.913032
30	0.059616	0.100801	0.0963822	0.0985964		30	0.179362	0.227412	0.182753			30	0.552694	0.725226	0.652891	0.714136		30	0.947705	0.977311	0.908959
30.5	0.0587749	0.0998393	0.0955699	0.0969861		30.5	0.180166	0.228098	0.182908			30.5	0.544897	0.718304	0.647389	0.702472		30.5	0.951953	0.980257	0.90973
31	0.0590303	0.100286	0.0953577	0.0967861		31	0.180499	0.227794	0.184046			31	0.547264	0.721517	0.645951	0.701024		31	0.953714	0.978949	0.915391
31.5	0.058886	0.100462	0.0946531	0.0957731		31.5	0.180273	0.225731	0.182624			31.5	0.545926	0.722785	0.641178	0.693686		31.5	0.95252	0.970085	0.908317
32	0.059051	0.0993123	0.0939727	0.0951189		32	0.180104	0.225468	0.183408			32	0.547456	0.714513	0.636569	0.688948		32	0.951627	0.968956	0.912216
32.5	0.0588821	0.0987173	0.0932419	0.0940927		32.5	0.179519	0.225515	0.183787			32.5	0.545891	0.710231	0.631619	0.681515		32.5	0.948538	0.969157	0.9141
33	0.0588057	0.0987679	0.0932797	0.0948058		33	0.174826	0.225497	0.182508			33	0.545182	0.710595	0.631875	0.68668		33	0.923737	0.969079	0.907741
33.5	0.058396	0.0981686	0.092888	0.0937342		33.5	0.177464	0.225883	0.182419			33.5	0.541384	0.706284	0.629222	0.678918		33.5	0.937679	0.970738	0.9073
34	0.0583217	0.0982116	0.0923299	0.0934014		34	0.177372	0.224692	0.182535			34	0.540695	0.706593	0.625441	0.676508		34	0.937193	0.965619	0.907877
34.5	0.0583685	0.0971831	0.0925315	0.0930539		34.5	0.178302	0.224625	0.182355			34.5	0.541128	0.699193	0.626806	0.673991		34.5	0.942106	0.965333	0.906982
35	0.0580438	0.0974485	0.0918462	0.0928573		35	0.177028	0.224517	0.181399			35	0.538119	0.701103	0.622165	0.672568		35	0.935372	0.964868	0.902226
35.5	0.0577334	0.0968885	0.0924107	0.0922139		35.5	0.176274	0.2238	0.182064			35.5	0.535241	0.697074	0.625988	0.667907		35.5	0.931388	0.961785	0.905532
36	0.0570458	0.0965445	0.0917267	0.0920842		36	0.177765	0.224096	0.182378			36	0.528866	0.694599	0.621355	0.666968		36	0.939266	0.963057	0.907094
36.5	0.0567014	0.0961883	0.0902611	0.0918162		36.5	0.177103	0.22415	0.181974			36.5	0.525673	0.692036	0.611427	0.665026		36.5	0.935772	0.96329	0.905084
37	0.0570639	0.0960824	0.0903607	0.0918077		37	0.176216	0.222832	0.181996			37	0.529034	0.691274	0.612101	0.664965		37	0.931083	0.957625	0.905195
37.5	0.0563498	0.0962247	0.0905852	0.0912753		37.5	0.176076	0.223287	0.181485			37.5	0.522413	0.692298	0.613623	0.661109		37.5	0.930346	0.95958	0.902654
38	0.0567725	0.0956181	0.0905085	0.0912272		38	0.175824	0.222868	0.181359			38	0.526332	0.687934	0.613103	0.660761		38	0.929011	0.95778	0.902024
38.5	0.0572191	0.0950692	0.0899858	0.090949		38.5	0.175708	0.221472	0.181558			38.5	0.530473	0.683985	0.609562	0.658746		38.5	0.928398	0.951784	0.903014
39	0.0564546	0.0950463	0.0907799	0.0905675		39	0.176458	0.22783	0.181123			39	0.523385	0.68382	0.614941	0.655982		39	0.93236	0.979108	0.900852
39.5	0.0564473	0.0958998	0.090123	0.0900029		39.5	0.175875	0.224693	0.181224			39.5	0.523318	0.689961	0.610491	0.651893		39.5	0.929285	0.965626	0.901355
40	0.05625	0.0951991	0.0890036	0.0897515		40	0.17579	0.223839	0.180885			40	0.521489	0.68492	0.602909	0.650072		40	0.928831	0.961954	0.89967

## Sheet: SFig 7d
	Col	ost1-3	OST1(WT)_1	OST1(S171A)_1
Pot1	22.567	21.2333	22.6167	21.414
Pot2	22.4436	21.8884	22.9065	21.0262
Pot3	23.0066	21.6598	23.1716	22.2452
Pot4	22.9533	21.7084	22.893	21.6374
Pot5	23.2368	22.2008	22.7398	21.9704
Average	22.8414	21.7381	22.8655	21.6586
SEM	0.146575	0.157887	0.0932266	0.212307

[truncated: 12 more sheets: SFig 8b,c,d, SFig 8e, SFig 8f, SFig 8g, SFig 9a-d, SFig 9e, SFig10a, b, SFig 10d,f,h, SFig 11a-c, SFig 13a,b, SFig 15d, e, SFig 16a,b]
